# Supplementary material for: PD-L1 and PD-L2 expression correlated genes in non-small-cell lung cancer
Source: Cancer Commun (Lond). 2019 Jun 3;39:30. doi: 10.1186/s40880-019-0376-6 (PMC6545701; doi:10.1186/s40880-019-0376-6)
Supplement: Supplementary file 5 — Additional file 5: Table S4. Expression correlated genes for IRF1 and IRF9. [file 40880_2019_376_MOESM5_ESM.xlsx]

## Sheet: Ark1
Table S4 Expression correlated genes for IRF1 and IRF9.
CCLE dataset (Lung-NSC)					TCGA dataset (LUAD)					TCGA dataset (LUSC)
IRF1 expression correlated genes (n = 152)		IRF9 expression correlated genes (n = 248)			IRF1 expression correlated genes (n = 559)		IRF9 expression correlated genes (n = 82)			IRF1 expression correlated genes (n = 751)		IRF9 expression correlated genes (n = 90)
Gene name	Spearman r (P < 0.05)	Gene name	Spearman r(P < 0.05)		Gene name	Spearman r (P < 0.05)	Gene name	Spearman r (P < 0.05)		Gene name	Spearman r (P < 0.05)	Gene name	Spearman r (P < 0.05)
IRF1	1.00	IRF9	1.00		IRF1	1.00	IRF9	1.00		IRF1	1.00	IRF9	1.00
C5orf56	0.71	DDX60	0.67		GBP1	0.82	IFI44L	0.66		PSMB9	0.86	XAF1	0.7
APOL6	0.62	PARP9	0.67		GBP4	0.82	XAF1	0.65		GBP4	0.85	IFI27	0.7
PSMB9	0.6	DTX3L	0.63		PSMB9	0.8	IFI27	0.65		APOL3	0.85	IFI6	0.7
RTP4	0.59	HERC6	0.62		TAP1	0.79	IFI6	0.64		TAP1	0.82	IFIT3	0.67
SAMD9L	0.59	IFI6	0.61		FASLG	0.79	MX1	0.62		NKG7	0.82	DDX60	0.66
GBP3	0.58	PARP14	0.61		NKG7	0.79	IFI44	0.62		GBP1	0.81	OAS2	0.66
TAPBP	0.57	APOL6	0.6		IFNG	0.78	OAS2	0.61		PSMB10	0.8	IFI35	0.65
ERAP1	0.56	DDX58	0.59		GZMA	0.78	IFIT3	0.6		HLA-B	0.8	IFI44L	0.65
PARP9	0.56	IFIT1	0.59		CCL5	0.78	RTP4	0.6		APOL6	0.8	ISG15	0.65
XAF1	0.56	MX1	0.59		APOL3	0.76	PSME2	0.58		FASLG	0.79	PARP9	0.64
APOL3	0.55	ZNFX1	0.59		GBP5	0.76	RSAD2	0.58		HLA-F	0.79	MX1	0.64
DDX60L	0.55	IFI44	0.58		IL18BP	0.75	IFIT1	0.57		PRF1	0.79	IFIT1	0.63
RARRES3	0.55	IFI44L	0.58		CCL4	0.75	UBE2L6	0.57		GZMH	0.79	PSME2	0.62
SP110	0.54	SP110	0.58		IL2RB	0.75	IFI35	0.57		UBE2L6	0.78	STAT1	0.61
BIRC3	0.53	IFIT3	0.56		WARS	0.75	HERC6	0.56		LAG3	0.78	CMPK2	0.61
IFIT3	0.53	IRF7	0.56		TAP2	0.74	ETV7	0.56		SLA2	0.78	PSME1	0.6
PARP14	0.53	ISG15	0.56		IL12RB1	0.74	DDX60	0.56		CD8A	0.78	OAS1	0.6
IRF9	0.52	REC8	0.56		IL15RA	0.74	ISG15	0.54		CCL4	0.78	BATF2	0.59
TNIP1	0.52	STAT2	0.56		SLA2	0.74	BATF2	0.54		CD2	0.78	OAS3	0.59
CFB	0.51	CFLAR	0.55		CXCL10	0.74	DDX58	0.54		CXCR6	0.78	UBE2L6	0.58
DTX3L	0.51	OAS2	0.55		UBD	0.74	PSME1	0.53		GZMA	0.78	IFI44	0.58
GBP2	0.51	IFIH1	0.54		C5ORF56	0.73	HLA-B	0.53		CD3D	0.78	HERC6	0.57
PHF11	0.51	IFIT2	0.54		CXCL9	0.73	PSMB9	0.53		IL15RA	0.77	RNF31	0.56
TAP1	0.51	HELZ2	0.53		SIRPG	0.73	EPSTI1	0.53		C5ORF56	0.77	IFITM1	0.56
TAP2	0.5	LRP10	0.53		CD247	0.73	TAP1	0.53		IL12RB1	0.77	TAP1	0.56
ZNFX1	0.5	RARRES3	0.53		CD2	0.73	OASL	0.53		SIRPG	0.77	RSAD2	0.56
DDX58	0.49	BCL9L	0.52		KLRK1	0.73	CMPK2	0.52		IFNG	0.77	GBP1	0.55
DDX60	0.49	CTSS	0.52		CD8A	0.73	SP110	0.51		CD3E	0.77	IFIT2	0.55
ITGA3	0.49	IRF1	0.52		GZMH	0.73	PARP9	0.51		B2M	0.76	APOL6	0.54
NMI	0.49	ITGB2-AS1	0.52		CXCL11	0.73	PARP12	0.51		BATF2	0.76	BST2	0.54
PSMB10	0.49	PTTG1IP	0.52		PTPN7	0.72	IFIH1	0.51		GZMB	0.76	NLRC5	0.54
PSMB8	0.49	FANCC	-0.51		ZNF683	0.72	SP100	0.5		CCL5	0.76	SP100	0.53
PSME1	0.49	PDE3B	-0.51		GBP1P1	0.72	C19ORF66	0.5		BTN3A3	0.75	RTP4	0.53
TCIRG1	0.49	POLR3K	-0.51		BATF2	0.71	TRIM21	0.5		CD247	0.75	HLA-E	0.53
APOL1	0.48	ITGA3	0.51		NLRC5	0.71	HLA-F	0.5		PSMB8	0.75	IFIT5	0.53
ERAP2	0.48	OSMR	0.51		GZMB	0.71	HSH2D	0.49		CD7	0.75	TRIM21	0.52
IFIT1	0.48	SP100	0.51		CCR5	0.71	RUFY4	0.49		CXCL10	0.75	PSMB9	0.52
IFIT2	0.48	ANKRD13B	-0.5		CXCR6	0.71	HCP5	0.49		PD-1	0.75	IFIH1	0.52
MICALL2	0.48	AHNAK2	0.5		LCK	0.71	STAT1	0.49		STAT1	0.74	TAP2	0.51
SP100	0.48	FAM111A	0.5		STAT1	0.7	LGALS17A	0.49		HLA-E	0.74	PARP10	0.51
TRANK1	0.48	GBP3	0.5		UBE2L6	0.7	USP18	0.48		KLRK1	0.74	STAT2	0.51
UBE2L6	0.48	IFI27	0.5		CD3E	0.7	IFIT2	0.48		CXCR3	0.74	HLA-F	0.51
API5	-0.47	NFKBIZ	0.5		TIGIT	0.7	IFITM1	0.48		UBASH3A	0.74	SP110	0.5
C15orf52	0.47	OAS3	0.5		CALHM6	0.7	SAMD9L	0.48		IL2RB	0.74	HLA-B	0.5
GBP1	0.47	RNF31	0.5		CD3D	0.7	PSMB8	0.48		SAMD9L	0.73	DDX58	0.5
HERC6	0.47	TAPBP	0.5		ETV7	0.69	WARS	0.48		HLA-C	0.73	PARP12	0.5
HLA-B	0.47	PEBP1	-0.49		IL15	0.69	BST2	0.47		GBP5	0.73	DTX3L	0.49
HLA-C	0.47	ALPK1	0.49		UBASH3A	0.69	HLA-A	0.47		UBA7	0.73	PARP14	0.49
RNF213	0.47	DDX60L	0.49		PDCD1	0.69	ZBP1	0.47		CXCL9	0.73	TRIM22	0.49
SMAD3	0.47	IFI35	0.49		LAG3	0.69	HCG26	0.47		RARRES3	0.73	HLA-C	0.49
TNC	0.47	MYOF	0.49		IL2RG	0.69	DHX58	0.46		ETV7	0.72	EPSTI1	0.49
TRIM22	0.47	PARP12	0.49		GBP2	0.68	PATL2	0.46		CD74	0.72	PSMB8	0.49
GIMAP2	0.46	SAMD9L	0.49		KLRD1	0.68	NLRC5	0.46		HLA-A	0.72	HELZ2	0.48
TGFBI	0.46	PDXP	-0.48		HLA-F	0.68	GBP1P1	0.46		CCR5	0.72	DHX58	0.48
TRIM56	0.46	TUFM	-0.48		APOL6	0.68	RNF31	0.45		PTPN22	0.72	ETV7	0.47
CACYBP	-0.45	FAM83A	0.48		PSMB10	0.68	TRIM22	0.45		EPSTI1	0.72	IRF1	0.47
LINC00202-2	-0.45	MVP	0.48		PYHIN1	0.68	OAS3	0.45		CD96	0.72	HLA-A	0.47
MRPL50	-0.45	RTP4	0.48		IL18RAP	0.67	OAS1	0.45		TIGIT	0.72	C19ORF66	0.47
RBM12	-0.45	BLMH	-0.47		SAMD9L	0.67	GBP1	0.45		ICOS	0.72	IRF7	0.47
CAB39	0.45	DANCR	-0.47		HLA-B	0.67	APOL6	0.45		CXCL11	0.72	HCP5	0.47
CFI	0.45	NDUFAF4	-0.47		LGALS17A	0.67	IRF7	0.44		LAP3	0.71	TM9SF1	0.46
CUEDC1	0.45	NT5DC2	-0.47		PSTPIP1	0.67	HERC5	0.44		BTN3A1	0.71	TINF2	0.46
HLA-F	0.45	C15orf48	0.47		B2M	0.67	APOBEC3F	0.44		NLRC5	0.71	WARS	0.46
MVP	0.45	CHI3L1	0.47		CD6	0.67	HLA-E	0.44		IL21R	0.71	LAG3	0.46
MYOF	0.45	CTSO	0.47		ICOS	0.67	HLA-C	0.43		CD3G	0.71	HLA-H	0.46
SAMD9	0.45	KHNYN	0.47		SH2D1A	0.67	HLA-J	0.43		UBD	0.71	TYMP	0.45
SPATS2L	0.45	NRIP1	0.47		LTA	0.67	NMI	0.43		TBC1D10C	0.71	PLSCR1	0.45
TAPSAR1	0.45	SAMD9	0.47		PTPRCAP	0.67	IRF1	0.43		TRIM22	0.7	NMI	0.45
HNRNPC	-0.44	SGMS2	0.47		SIT1	0.67	PLSCR1	0.42		ZNF683	0.7	ISG20	0.45
SNX22	-0.44	SRPX2	0.47		CXCR3	0.67	HLA-H	0.42		SLC15A3	0.7	ODF3B	0.45
CAPN2	0.44	TMEM173	0.47		IL21R	0.66	PSMB10	0.42		ITGB7	0.7	CXCL10	0.45
CTSO	0.44	TRANK1	0.47		HAPLN3	0.66	LAP3	0.42		PYHIN1	0.7	LGALS17A	0.44
HLA-J	0.44	TRIM22	0.47		PDCD1LG2	0.66	LGALS9	0.42		TBX21	0.7	CXCL11	0.44
IFI35	0.44	UBA7	0.47		APOBEC3G	0.66	APOBEC3G	0.42		IL2RG	0.7	IFITM3	0.44
JAK1	0.44	UBE2L6	0.47		CXCR2P1	0.66	FLT3LG	0.41		GIMAP5	0.7	DDX60L	0.44
PARP12	0.44	COQ3	-0.46		ACAP1	0.66	NEURL3	0.41		CRTAM	0.7	B2M	0.44
TLR3	0.44	HSBP1	-0.46		XCL2	0.66	GBP2	0.41		HCST	0.7	GBP5	0.43
TMEM140	0.44	NFATC3	-0.46		PSMB8	0.65	SHISA5	0.4		CIITA	0.7	PSMB10	0.43
UBA7	0.44	USP7	-0.46		CRTAM	0.65	LY6E	0.4		CST7	0.7	SMTNL1	0.43
ACN9	-0.43	C5orf56	0.46		LCP2	0.65	IFITM3	0.4		CTLA4	0.7	SECTM1	0.43
BCL7A	-0.43	CBLN3	0.46		GIMAP5	0.65	MAX	0.4		LCK	0.7	CHMP4A	0.42
FAM212B-AS1	-0.43	KRT15	0.46		GFI1	0.65				CTSW	0.7	ZNFX1	0.42
IMMP1L	-0.43	SQRDL	0.46		CD244	0.65				SH2D1A	0.7	SLC15A3	0.42
KDM1A	-0.43	STAT1	0.46		THEMIS	0.65				KLRD1	0.7	USP18	0.42
MRPL13	-0.43	XAF1	0.46		CD8B	0.65				PTPRCAP	0.7	AIM2	0.41
PTCH1	-0.43	C20orf27	-0.45		SAMD3	0.65				CORO1A	0.7	APOL3	0.41
HELZ2	0.43	CENPV	-0.45		TTC24	0.65				GBP2	0.69	PRF1	0.4
IFIH1	0.43	CRMP1	-0.45		TBC1D10C	0.65				IL15	0.69	LGALS3BP	0.4
MX1	0.43	FKBP4	-0.45		IDO1	0.65				IL18BP	0.69	ZBP1	0.4
OAS2	0.43	OPA1	-0.45		ARHGAP9	0.64				LCP2	0.69
PAPD4	0.43	PA2G4	-0.45		ITGB7	0.64				ABI3	0.69
PMEPA1	0.43	SNRPD1	-0.45		TIFAB	0.64				CD6	0.69
SLC9A7	0.43	SAAL1	-0.45		CYTH4	0.64				GNLY	0.69
SQRDL	0.43	BHLHE40	0.45		MIR155HG	0.64				HLA-DRA	0.69
GTPBP3	-0.42	C19orf66	0.45		PRF1	0.64				ITK	0.69
SLC16A10	-0.42	CAB39	0.45		ZAP70	0.64				SIT1	0.69
CD109	0.42	CASP4	0.45		TRAT1	0.64				PSME2	0.68
FANK1	0.42	NFKBIA	0.45		IL4I1	0.64				HLA-DPA1	0.68
LTBP2	0.42	PSME1	0.45		NCF1	0.64				HLA-DMA	0.68
P4HA2	0.42	SDC4	0.45		HCST	0.64				GIMAP2	0.68
STAT1	0.42	USP25	0.45		GPR18	0.64				GNGT2	0.68
THBS1	0.42	CACYBP	-0.44		SLAMF8	0.63				GIMAP4	0.68
TLDC1	0.42	CIAPIN1	-0.44		EPSTI1	0.63				GPR174	0.68
TPBG	0.42	ECSIT	-0.44		APOL2	0.63				IL18RAP	0.68
UBD	0.42	RNFT2	-0.44		PLEK	0.63				SASH3	0.68
COQ3	-0.41	SKP2	-0.44		PSME2	0.63				IDO1	0.68
GPR6	-0.41	SNRNP25	-0.44		ITGAL	0.63				TRAF3IP3	0.68
GUCA2B	-0.41	TCEB2	-0.44		TRAF3IP3	0.63				CD244	0.68
MYT1	-0.41	TMEM97	-0.44		RASAL3	0.63				ARHGAP9	0.68
SMIM8	-0.41	TSEN54	-0.44		SASH3	0.63				LTA	0.68
SMTNL2	-0.41	C14orf119	0.44		FYB1	0.63				ACAP1	0.68
TET1	-0.41	CD109	0.44		NCR3	0.63				KLRC2	0.68
ZDHHC19	-0.41	CREBRF	0.44		CCL4L1	0.62				GPR18	0.68
AGRN	0.41	DGKA	0.44		HCP5	0.62				HLA-H	0.67
ALDH1A3	0.41	FGD6	0.44		HLA-E	0.62				IFI30	0.67
BCL3	0.41	GBP2	0.44		LILRB1	0.62				WARS	0.67
BIRC2	0.41	ITGB2	0.44		GPR174	0.62				CALHM6	0.67
BTN3A3	0.41	PD-L1	0.44		LILRB2	0.62				HLA-DMB	0.67
C15orf48	0.41	PLAU	0.44		CD3G	0.62				BATF	0.67
FHL2	0.41	RBMS2	0.44		FERMT3	0.62				GPR171	0.67
GBP4	0.41	TPBG	0.44		SEPT1	0.62				ITGAL	0.67
IFI44L	0.41	AGPAT5	-0.43		PLA2G2D	0.62				JAKMIP1	0.67
IL6ST	0.41	ARHGDIG	-0.43		TMIGD2	0.62				KLRC3	0.67
IL7	0.41	CBX2	-0.43		RTP4	0.62				BTN3A2	0.66
LINC00944	0.41	MAGOHB	-0.43		CD7	0.62				HLA-DPB1	0.66
LYST	0.41	SAMD1	-0.43		CD274	0.62				CTSS	0.66
MYH9	0.41	CXCL8	0.43		LAP3	0.61				HAVCR2	0.66
NEAT1	0.41	DHX58	0.43		TMEM140	0.61				CYTH4	0.66
NRP1	0.41	ERRFI1	0.43		CD72	0.61				C1QA	0.66
NTN4	0.41	FNDC3B	0.43		SLAMF1	0.61				TNFRSF1B	0.66
OSR1	0.41	GPR115	0.43		ABCD2	0.61				CXCR2P1	0.66
PTTG1IP	0.41	LOC643085	0.43		WAS	0.61				ZBP1	0.66
TAPBPL	0.41	NABP1	0.43		SLAMF6	0.61				SNX20	0.66
TNFSF13B	0.41	RNF213	0.43		CTLA4	0.61				GIMAP7	0.66
CETN1	-0.4	SCEL	0.43		GZMK	0.61				PTPRC	0.66
MRPS14	-0.4	SMIM14	0.43		NCF1C	0.61				TNFSF13B	0.66
OLA1	-0.4	STS	0.43		SP140	0.61				TMEM229B	0.66
ANXA2	0.4	TAPBPL	0.43		BTN3A1	0.6				IL32	0.66
CCL5	0.4	TNIP1	0.43		GIMAP4	0.6				SLAMF1	0.66
CLCF1	0.4	ADM5	-0.42		NLRC3	0.6				SCML4	0.66
FOSL2	0.4	ATP6V0A2	-0.42		CD53	0.6				SP140	0.66
LIF	0.4	C2orf44	-0.42		CD226	0.6				TRAT1	0.66
MX2	0.4	CCNF	-0.42		LILRB4	0.6				TNFRSF9	0.66
OSMR	0.4	EMC8	-0.42		IL10RA	0.6				PTPN7	0.66
PLXNB2	0.4	HNRNPA0	-0.42		CCL3	0.6				SEPT1	0.66
RAB11FIP5	0.4	KDM1A	-0.42		EOMES	0.6				TAPBPL	0.65
RAB27B	0.4	MPV17L2	-0.42		CORO1A	0.6				FLT3LG	0.65
RASA1	0.4	MRPS26	-0.42		ITK	0.6				SIGLEC10	0.65
STC2	0.4	OLA1	-0.42		MAP4K1	0.6				TNFAIP8L2	0.65
TMEM165	0.4	PRMT3	-0.42		ZBP1	0.6				CD53	0.65
XDH	0.4	SF3A3	-0.42		CD48	0.6				GZMK	0.65
		TIMM13	-0.42		TNFRSF9	0.6				GPR65	0.65
		ANXA3	0.42		RGL4	0.59				P2RY10	0.65
		BIRC3	0.42		TRIM21	0.59				CD5	0.65
		C9orf84	0.42		BTN3A3	0.59				NCF1	0.65
		CSF2	0.42		AOAH	0.59				WAS	0.65
		CST6	0.42		SIGLEC10	0.59				ACSL5	0.65
		ERO1L	0.42		C1QA	0.59				SLAMF6	0.65
		FBXO32	0.42		FLT3LG	0.59				TAP2	0.64
		FBXO34	0.42		PTPRC	0.59				PSME1	0.64
		GBP1	0.42		SNX20	0.59				TMIGD2	0.64
		ICAM1	0.42		RAC2	0.59				HCP5	0.64
		ITGA2	0.42		EBI3	0.59				FCER1G	0.64
		LAMC2	0.42		TNFSF13B	0.59				SELPLG	0.64
		NMI	0.42		LPXN	0.59				LILRB2	0.64
		NTN4	0.42		ABI3	0.59				ABCD2	0.64
		PDXK	0.42		DCANP1	0.59				FGL2	0.64
		PLSCR1	0.42		BIN2	0.59				SLAMF8	0.64
		SERPINA1	0.42		GPR65	0.59				LILRB1	0.64
		SLFN5	0.42		MMP25	0.59				ARHGDIB	0.64
		TMEM140	0.42		CD5	0.59				IFIT3	0.64
		TRIM25	0.42		LAT	0.59				SAMSN1	0.64
		TRIM38	0.42		HLA-C	0.58				NCF4	0.64
		USP53	0.42		NCR1	0.58				LAT2	0.64
		ALMS1	-0.41		FCGR1B	0.58				LPXN	0.64
		CCDC138	-0.41		FAM78A	0.58				KIR2DL4	0.64
		CDK8	-0.41		SOD2	0.58				NLRC3	0.64
		CTRL	-0.41		KLRC1	0.58				ZAP70	0.64
		DDX49	-0.41		STX11	0.58				CD48	0.64
		DUT	-0.41		GPR84	0.58				KLRC1	0.64
		JAM3	-0.41		KIR2DL4	0.58				TRIM21	0.63
		MAZ	-0.41		KLHDC7B	0.58				PARP14	0.63
		NUP188	-0.41		GRIN3A	0.58				DOK2	0.63
		NAA16	-0.41		PARP12	0.57				AIF1	0.63
		PPIA	-0.41		IL9R	0.57				C1QB	0.63
		RBM12	-0.41		IL27	0.57				FCGR1A	0.63
		RPUSD1	-0.41		WIPF1	0.57				FCGR1B	0.63
		SIGMAR1	-0.41		SH2D2A	0.57				C1QC	0.63
		THAP4	-0.41		HLA-A	0.57				GIMAP6	0.63
		TMEM201	-0.41		JAK3	0.57				TAGAP	0.63
		AJUBA	0.41		NCF1B	0.57				NCKAP1L	0.63
		ARHGDIB	0.41		SLC31A2	0.57				GIMAP1	0.63
		BNIP3L	0.41		FCGR1A	0.57				IL10RA	0.63
		BTC	0.41		AGAP2	0.57				KLRB1	0.63
		CEACAM1	0.41		TMEM229B	0.57				CD80	0.63
		CXCL2	0.41		C1QB	0.57				BIN2	0.63
		DHRS9	0.41		TFEC	0.57				GMFG	0.63
		ERAP2	0.41		PVRIG	0.57				FERMT3	0.63
		FRYL	0.41		SLC15A3	0.57				CD226	0.63
		GPR110	0.41		TRAF1	0.57				FGD2	0.63
		GPRC5A	0.41		TAGAP	0.57				NCF1C	0.63
		IL1R1	0.41		ADAMDEC1	0.57				RASAL3	0.63
		ISG20	0.41		SLAMF7	0.57				RHOH	0.63
		IVL	0.41		KCNJ10	0.57				FCRL6	0.62
		KRT80	0.41		APOL1	0.57				IFI35	0.62
		LYST	0.41		ZBED2	0.57				HLA-DRB1	0.62
		MGLL	0.41		AIM2	0.57				CCL4L1	0.62
		NR3C1	0.41		BTN3A2	0.56				SLC7A7	0.62
		OAS1	0.41		GIMAP2	0.56				CD86	0.62
		RAB27B	0.41		CSF2RB	0.56				GRAP2	0.62
		RASAL2	0.41		FCGR1CP	0.56				SPN	0.62
		RSAD2	0.41		C1QC	0.56				FOXP3	0.62
		TACSTD2	0.41		GIMAP7	0.56				XAF1	0.62
		TCIRG1	0.41		TRIM69	0.56				TIFAB	0.62
		TNFRSF21	0.41		ARHGAP30	0.56				DOCK8	0.62
		TRIM6	0.41		CASP1	0.56				ARHGAP15	0.62
		ZFP36L1	0.41		MYO1F	0.56				SLAMF7	0.62
		CMC2	-0.4		ARHGAP25	0.56				IL4I1	0.62
		COX4I1	-0.4		FCER1G	0.56				LST1	0.62
		FXN	-0.4		TNFAIP3	0.56				GPSM3	0.62
		KBTBD6	-0.4		CARD16	0.56				BIRC3	0.62
		SBNO1	-0.4		IFI35	0.56				VAMP5	0.62
		SMIM8	-0.4		FOXP3	0.56				C19ORF38	0.62
		SNRNP70	-0.4		ADGRG5	0.56				LINC00426	0.62
		SRSF3	-0.4		P2RY10	0.56				INPP5D	0.62
		AGRN	0.4		BCL2A1	0.56				RCSD1	0.62
		ALS2CL	0.4		SAMSN1	0.56				GVINP1	0.62
		BANK1	0.4		JAK2	0.55				SUSD3	0.62
		BCL10	0.4		CD40	0.55				IRF8	0.62
		C19orf33	0.4		IL32	0.55				HLA-DOA	0.61
		CD9	0.4		PIK3AP1	0.55				CD300LF	0.61
		CMPK2	0.4		HAVCR2	0.55				MYO1F	0.61
		CXCL11	0.4		CASP5	0.55				PLEK	0.61
		DAPP1	0.4		ARID5A	0.55				SPI1	0.61
		HOPX	0.4		IKZF1	0.55				LAPTM5	0.61
		KRT7	0.4		ZBTB32	0.55				CXORF21	0.61
		NDRG1	0.4		CCL8	0.55				SAMD3	0.61
		OASL	0.4		XAF1	0.55				SLA	0.61
		PHF11	0.4		HCG26	0.55				CD69	0.61
		SEMA4B	0.4		GRAP2	0.55				C16ORF54	0.61
		STAT6	0.4		SCML4	0.55				TESPA1	0.61
		TMEM51	0.4		HLA-H	0.54				EBI3	0.61
		TNFAIP3	0.4		APOBEC3D	0.54				NCF1B	0.61
		TNFSF13B	0.4		PLEKHO1	0.54				SECTM1	0.6
		TRIM21	0.4		SCIMP	0.54				IL9R	0.6
		XDH	0.4		NCKAP1L	0.54				SP100	0.6
		YAP1	0.4		PLEKHO2	0.54				STAT5A	0.6
					PCED1B-AS1	0.54				IFIH1	0.6
					LINC00426	0.54				FCGR3A	0.6
					IFI30	0.54				P2RY13	0.6
					LAPTM5	0.54				FCGR1CP	0.6
					GVINP1	0.54				TMEM150B	0.6
					BTLA	0.54				APOBEC3G	0.6
					RARRES3	0.54				CYBB	0.6
					NMI	0.53				TNFRSF14	0.6
					GJD3	0.53				EVI2B	0.6
					CD86	0.53				TYROBP	0.6
					GIMAP1	0.53				IGSF6	0.6
					EVI2B	0.53				MIR155HG	0.6
					IRF8	0.53				CD4	0.6
					AIF1	0.53				VSIR	0.6
					RUNX3	0.53				APBB1IP	0.6
					KLRB1	0.53				TFEC	0.6
					SELPLG	0.53				DOCK2	0.6
					DOK2	0.53				CYTIP	0.6
					SERPINB9	0.53				ICAM3	0.6
					GMFG	0.53				IKZF1	0.6
					LOC606724	0.53				PCED1B-AS1	0.6
					CLEC4E	0.53				CD27	0.6
					TAPBP	0.52				S1PR4	0.6
					STAT5A	0.52				GZMM	0.6
					NUB1	0.52				IL16	0.6
					FMNL1	0.52				CD72	0.6
					DOCK2	0.52				ADGRG5	0.6
					TYMP	0.52				NMI	0.59
					SLC2A6	0.52				RASSF4	0.59
					TNFRSF1B	0.52				AKAP5	0.59
					APBB1IP	0.52				FMNL1	0.59
					LILRB3	0.52				GLRX	0.59
					ZNF831	0.52				HLA-DRB6	0.59
					CD27	0.52				AIM2	0.59
					CYTIP	0.52				IL27	0.59
					SAMD9	0.52				RTP4	0.59
					RTP5	0.52				RGL4	0.59
					FUT7	0.52				GJD3	0.59
					OASL	0.52				LAIR1	0.59
					CR1L	0.52				NFAM1	0.59
					TNFAIP2	0.52				MPEG1	0.59
					CLEC6A	0.52				CCL3	0.59
					C15ORF53	0.51				SCIMP	0.59
					CMKLR1	0.51				GPR132	0.59
					CYBB	0.51				FUT7	0.59
					FCGR3A	0.51				IL2RA	0.59
					TLR8	0.51				CCR2	0.59
					STK10	0.51				AKNA	0.59
					PARP9	0.51				CSF2RB	0.59
					RHOG	0.51				CD40LG	0.59
					SLC7A7	0.51				XCL2	0.59
					NFAM1	0.51				TAPBP	0.58
					GPR25	0.51				TLR3	0.58
					IFIT3	0.51				MLKL	0.58
					LAIR1	0.51				SP110	0.58
					TICAM2	0.51				C2	0.58
					NFKBIE	0.51				CMKLR1	0.58
					DOK3	0.51				PARP9	0.58
					FGD2	0.51				TLR8	0.58
					TNFAIP8	0.51				TMEM176B	0.58
					PTGDR	0.51				ADGRE5	0.58
					TRPV2	0.51				CCRL2	0.58
					MCOLN2	0.51				LRRC25	0.58
					MATK	0.51				MNDA	0.58
					ARHGAP15	0.51				ITGB2	0.58
					HSD11B1	0.51				LILRB4	0.58
					OPTN	0.5				CLEC6A	0.58
					STAMBPL1	0.5				BTK	0.58
					PLCXD2	0.5				EVI2A	0.58
					CIITA	0.5				HSH2D	0.58
					LINC00158	0.5				DOK3	0.58
					GIMAP6	0.5				FAM78A	0.58
					LCP1	0.5				CD52	0.58
					SSTR3	0.5				BCL2L14	0.58
					COTL1	0.5				ACY3	0.58
					IGSF6	0.5				TTC24	0.58
					BIRC3	0.5				HAPLN3	0.57
					CLEC10A	0.5				HLA-DQA1	0.57
					TNFAIP8L2	0.5				IGFLR1	0.57
					STAC3	0.5				CDC42SE2	0.57
					GM2A	0.5				CCR1	0.57
					IL16	0.5				SERPING1	0.57
					RELB	0.5				C3AR1	0.57
					SPI1	0.5				KMO	0.57
					CD14	0.5				ARHGAP30	0.57
					CTSW	0.5				C1ORF162	0.57
					BCL11B	0.5				LGALS9	0.57
					SH2D1B	0.5				RNASE6	0.57
					EXOC3L4	0.5				MILR1	0.57
					CD37	0.5				MS4A6A	0.57
					LTB	0.5				DCANP1	0.57
					PTPN22	0.5				CSF2RA	0.57
					CTSS	0.49				SRGN	0.57
					IGFLR1	0.49				LYZ	0.57
					MAFB	0.49				SPOCK2	0.57
					P2RY13	0.49				PPP1R16B	0.57
					PPP1R18	0.49				PML	0.56
					IL18R1	0.49				TMEM140	0.56
					FPR3	0.49				KLRC4	0.56
					PSME1	0.49				WIPF1	0.56
					CD80	0.49				TRIM34	0.56
					CD200R1	0.49				FAS	0.56
					DUSP2	0.49				RAC2	0.56
					TESPA1	0.49				CD300A	0.56
					PARVG	0.49				PLEKHO2	0.56
					TMEM150B	0.49				ARHGEF6	0.56
					CAMK4	0.49				FPR3	0.56
					CCR1	0.49				LGALS17A	0.56
					ITGAX	0.49				SIGLEC7	0.56
					FGR	0.49				CCR8	0.56
					EMP3	0.49				TRPV2	0.56
					LGALS2	0.49				GPBAR1	0.56
					CCL19	0.49				CEACAM21	0.56
					PML	0.48				ADAMDEC1	0.56
					SECTM1	0.48				CLEC4A	0.56
					PIK3CD	0.48				JAK3	0.56
					PIK3CD-AS1	0.48				PLA2G7	0.56
					SNX10	0.48				PARVG	0.56
					IL2RA	0.48				CASP5	0.56
					DAPP1	0.48				NCR1	0.56
					ARRDC5	0.48				JAK2	0.56
					HLA-DMB	0.48				MFNG	0.56
					MPEG1	0.48				NCR3	0.56
					SLA	0.48				BTLA	0.56
					HK3	0.48				PARP12	0.55
					SPN	0.48				TYMP	0.55
					KLHL6	0.48				NFKBIE	0.55
					LRRC25	0.48				NR1H3	0.55
					EFHD2	0.48				ISG20	0.55
					CLECL1	0.48				GPR25	0.55
					IFIH1	0.48				DTX3L	0.55
					PATL2	0.48				GPR84	0.55
					NPL	0.48				CLEC4E	0.55
					ITGAE	0.47				STAC3	0.55
					CSK	0.47				BST2	0.55
					ERAP1	0.47				RAB33A	0.55
					MICB	0.47				THEMIS2	0.55
					RIPK2	0.47				BCL2A1	0.55
					CD4	0.47				CSF1R	0.55
					PTPN6	0.47				STAT4	0.55
					HVCN1	0.47				TBXAS1	0.55
					BTK	0.47				TLR7	0.55
					ZNF80	0.47				MMP25	0.55
					ZNF267	0.47				PATL2	0.55
					MS4A6A	0.47				ICAM1	0.55
					CCR8	0.47				COTL1	0.55
					CLEC4D	0.47				PCED1B	0.55
					VSIR	0.47				CD28	0.55
					LY9	0.47				MYO1G	0.55
					IL26	0.47				TMEM176A	0.55
					HLA-DQA1	0.47				PRKCB	0.55
					TYROBP	0.47				P2RY8	0.55
					KIAA1551	0.47				DOCK10	0.54
					RHOH	0.47				GAB3	0.54
					SLC25A53	0.47				ZMYND15	0.54
					TCAF2	0.47				PILRA	0.54
					CD300A	0.47				CD14	0.54
					SP100	0.46				ARL6IP5	0.54
					HLA-L	0.46				TNFSF12-TNFSF13	0.54
					C3AR1	0.46				HCG26	0.54
					DOCK8	0.46				HLA-DQA2	0.54
					SERPING1	0.46				ARHGAP25	0.54
					GAB3	0.46				LILRB3	0.54
					AKNA	0.46				FLI1	0.54
					ITGB2	0.46				HK3	0.54
					MCUB	0.46				LAT	0.54
					FGD3	0.46				CMPK2	0.54
					PPP1R16B	0.46				ADGRE1	0.54
					CD74	0.46				CD300C	0.54
					NCF4	0.46				JAML	0.54
					LILRA6	0.46				DDX60	0.54
					HLA-DOA	0.46				IFI44L	0.54
					EVI2A	0.46				LY86	0.54
					CHST11	0.46				GIMAP8	0.54
					HLA-DPB1	0.46				LY9	0.54
					AKAP5	0.46				CD84	0.54
					RNF213	0.45				PD-L2	0.54
					SEMA4D	0.45				KCNJ10	0.54
					RASSF4	0.45				CCR4	0.54
					CLEC2D	0.45				PHF11	0.53
					DDX60	0.45				MAT2B	0.53
					TAPBPL	0.45				LCP1	0.53
					SAMHD1	0.45				SAMHD1	0.53
					CD84	0.45				CR1L	0.53
					SPATC1	0.45				C15ORF53	0.53
					PTAFR	0.45				LILRP2	0.53
					SIRPA	0.45				LILRA6	0.53
					CCR2	0.45				SIGLEC9	0.53
					PILRA	0.45				IRF4	0.53
					OAS2	0.45				OAS2	0.53
					SH3BP1	0.45				SLCO2B1	0.53
					CD28	0.45				ADAM8	0.53
					HLA-DPA1	0.45				ALOX5	0.53
					HLA-DRA	0.45				CSF1	0.53
					TMC8	0.45				DPF3	0.53
					NOD2	0.45				PLA2G2D	0.53
					XCL1	0.45				CARD9	0.53
					MILR1	0.45				LSP1	0.53
					HLA-DOB	0.45				TNFSF14	0.53
					LAT2	0.45				PIK3R5	0.53
					IL7	0.45				UNQ6494	0.53
					IL10	0.45				RGS18	0.53
					APOL4	0.45				TICAM2	0.52
					CLEC4A	0.45				GSDMD	0.52
					PREX1	0.45				CFB	0.52
					LYPD5	0.45				TMEM106A	0.52
					PIK3R5	0.45				TCIRG1	0.52
					IFFO1	0.45				NECAP2	0.52
					C11ORF21	0.45				ALOX5AP	0.52
					PRKCB	0.45				STK10	0.52
					KLRC4	0.44				PIK3R6	0.52
					LACTB	0.44				ZNF80	0.52
					FNBP1	0.44				TRIM69	0.52
					ATG7	0.44				PVRIG	0.52
					ARHGEF6	0.44				CFLAR	0.52
					DTX3L	0.44				CLEC4D	0.52
					MAP3K14	0.44				MEFV	0.52
					NABP1	0.44				GPR183	0.52
					TLR1	0.44				C11ORF21	0.52
					SOWAHD	0.44				IFIT2	0.52
					LAX1	0.44				MEI1	0.52
					CD68	0.44				MAP4K1	0.52
					ZNF101	0.44				CLECL1	0.52
					PLA2G7	0.44				HLA-DQB1	0.51
					KCNAB2	0.44				IRF2	0.51
					CXORF65	0.44				GYPC	0.51
					TNFSF14	0.44				VAV1	0.51
					SIGLEC1	0.44				FNBP1	0.51
					TLR6	0.44				IL12B	0.51
					LPAR5	0.44				N4BP2L1	0.51
					P2RX5	0.44				HLA-DRB5	0.51
					C1ORF162	0.44				PREX1	0.51
					PARP14	0.43				CYBA	0.51
					MAX	0.43				HLA-DOB	0.51
					LIMD2	0.43				CLEC10A	0.51
					TGM2	0.43				CD33	0.51
					HEATR9	0.43				TRAF1	0.51
					ICAM3	0.43				KLRG1	0.51
					TRIM22	0.43				GPRIN3	0.51
					BTN2A2	0.43				FGR	0.51
					FKBP15	0.43				IL7	0.51
					C1R	0.43				SIRPB2	0.51
					ITGAD	0.43				UNC13D	0.51
					SP110	0.43				OASL	0.51
					SUSD3	0.43				ETS1	0.51
					NRROS	0.43				LAX1	0.51
					PIM2	0.43				ARHGAP45	0.51
					C1ORF54	0.43				SIGLEC5	0.51
					RELT	0.43				CCDC69	0.51
					CD180	0.43				SIGLEC8	0.51
					SIGLEC9	0.43				SIGLEC1	0.51
					NUGGC	0.43				SH2D2A	0.51
					POU2F2	0.43				ARRDC5	0.51
					CCL3L1	0.43				EXOC3L4	0.51
					IRF9	0.43				GGTA1P	0.51
					C9ORF139	0.42				GBP3	0.5
					CYLD	0.42				RNF213	0.5
					TRAF3	0.42				IFIT5	0.5
					NR1H3	0.42				OPTN	0.5
					MARCH1	0.42				SH2B3	0.5
					DNPEP	0.42				TNIP1	0.5
					IL21	0.42				PSTPIP1	0.5
					P2RX7	0.42				C9ORF139	0.5
					CTRL	0.42				SCARF1	0.5
					MNDA	0.42				PLCL2	0.5
					UBA7	0.42				CLIC2	0.5
					INPP5D	0.42				TNFSF12	0.5
					TLR7	0.42				TRANK1	0.5
					FCGR2B	0.42				DNAJC5B	0.5
					INSL3	0.42				APOBEC3H	0.5
					KMO	0.42				GFI1	0.5
					SIGLEC14	0.42				FCGR2C	0.5
					SIGLEC7	0.42				FCGR2B	0.5
					CD40LG	0.42				PTAFR	0.5
					CSF1R	0.42				RGS1	0.5
					DNAJC5B	0.42				RASSF2	0.5
					GBP7	0.41				BATF3	0.5
					ACP2	0.41				CD180	0.5
					STK4	0.41				NLRP3	0.5
					MLKL	0.41				RAB37	0.5
					SH2B3	0.41				LGALS2	0.5
					HCLS1	0.41				ZBTB32	0.5
					TRIM14	0.41				SPNS3	0.5
					DOCK10	0.41				CCR6	0.5
					KCNK13	0.41				ATOX1	0.49
					PTGER4	0.41				CASP1	0.49
					P2RY8	0.41				GLIPR2	0.49
					GNB4	0.41				RIPK2	0.49
					MYO7A	0.4				KIR3DL2	0.49
					LY75	0.4				FCGR2A	0.49
					C1S	0.4				LHFPL2	0.49
					NFKB2	0.4				SIGLEC14	0.49
					IL18	0.4				PIM2	0.49
					DEF6	0.4				RFTN1	0.49
					RASGRP3	0.4				FGD3	0.49
					TLR4	0.4				TSPAN4	0.49
					FCGR2C	0.4				LILRA1	0.49
					SIRPB2	0.4				ATP8B4	0.49
					NAGK	0.4				GNG2	0.49
					PIK3CG	0.4				HTRA4	0.49
					VAV1	0.4				FBXO6	0.48
					CALHM2	0.4				PARP8	0.48
					CTSB	0.4				CLEC12A	0.48
					NCF2	0.4				SLC2A6	0.48
					SLC1A3	0.4				CXCL16	0.48
					LHFPL2	0.4				CASP4	0.48
					GIMAP8	0.4				PTPN6	0.48
					HLA-J	0.4				ADAP2	0.48
					IRF5	0.4				RAB20	0.48
					NECAP2	0.4				C10ORF128	0.48
					DESI2	-0.42				TGM2	0.48
										PIK3CD-AS1	0.48
										DENND3	0.48
										SMTNL1	0.48
										IL10	0.48
										VSIG4	0.48
										MS4A4A	0.48
										MS4A7	0.48
										CHST11	0.48
										NLRC4	0.48
										ADORA2A	0.48
										TNFRSF17	0.48
										ITGAX	0.48
										OSCAR	0.48
										ERAP1	0.47
										ODF3B	0.47
										C1S	0.47
										OAS3	0.47
										EOMES	0.47
										APOBEC3D	0.47
										SOD2	0.47
										C1R	0.47
										CTSO	0.47
										ICAM2	0.47
										MICB	0.47
										IRF9	0.47
										SH2D1B	0.47
										ACP5	0.47
										PPM1M	0.47
										SLC31A2	0.47
										IFITM3	0.47
										TVP23A	0.47
										KCNMB1	0.47
										C1ORF54	0.47
										MARCH1	0.47
										IFITM1	0.47
										P2RX7	0.47
										CCL8	0.47
										CXCR4	0.47
										STK17B	0.47
										FKBP11	0.47
										ALDH3B1	0.47
										FPR1	0.47
										HLA-DQB2	0.47
										RASGRP3	0.47
										SDSL	0.47
										NEURL3	0.47
										CAPG	0.46
										RGS10	0.46
										CARD16	0.46
										DDX60L	0.46
										NFKB2	0.46
										CD47	0.46
										BTN2A2	0.46
										TWF2	0.46
										AMPD3	0.46
										ARRB2	0.46
										GNAI2	0.46
										RIN3	0.46
										APOBR	0.46
										HLA-G	0.46
										FLVCR2	0.46
										ARRDC2	0.46
										ENTPD1	0.46
										TSPAN32	0.46
										ADA2	0.46
										CD68	0.46
										TMPRSS3	0.46
										PSAP	0.46
										GPR82	0.46
										IFI44	0.46
										CASS4	0.46
										ITGAM	0.46
										DENND1C	0.46
										ADGRE2	0.46
										NUB1	0.45
										STAMBPL1	0.45
										RHOG	0.45
										PARP10	0.45
										SH3KBP1	0.45
										PARP3	0.45
										LY75	0.45
										ZNFX1	0.45
										CYLD	0.45
										NAIP	0.45
										TPK1	0.45
										SOWAHD	0.45
										EIF4E3	0.45
										RUFY4	0.45
										IFFO1	0.45
										TNFSF4	0.45
										ATG7	0.45
										GMIP	0.45
										ANXA6	0.45
										PLCB2	0.45
										RGS3	0.45
										LILRB5	0.45
										IFNAR2	0.45
										PECAM1	0.45
										DRAM1	0.45
										C15ORF48	0.45
										TNS3	0.45
										GPR31	0.44
										C19ORF66	0.44
										TNFAIP8	0.44
										NINJ1	0.44
										CD38	0.44
										CTSZ	0.44
										MYO7A	0.44
										PTGDR	0.44
										IL3RA	0.44
										TNFSF13	0.44
										INSL3	0.44
										FAM107B	0.44
										IRF7	0.44
										CELF2	0.44
										P2RX1	0.44
										DPYD	0.44
										SH2D3C	0.44
										ARHGEF3	0.44
										DERL3	0.44
										GBP1P1	0.43
										CD160	0.43
										SNX10	0.43
										RASSF5	0.43
										CD63	0.43
										TNFAIP3	0.43
										KCNAB2	0.43
										TNFRSF14-AS1	0.43
										PIK3CD	0.43
										IL26	0.43
										EMB	0.43
										TLR1	0.43
										TRIM14	0.43
										GALM	0.43
										PIK3AP1	0.43
										CTSD	0.43
										HNMT	0.43
										SH3TC1	0.43
										LIME1	0.43
										IKZF3	0.43
										IRAK3	0.43
										RAB42	0.43
										PRAM1	0.43
										STAB1	0.43
										CXORF65	0.43
										CEACAM4	0.43
										MSR1	0.43
										TMEM51	0.43
										FCHO2	0.42
										LINC00158	0.42
										OAS1	0.42
										SLC2A5	0.42
										LILRA3	0.42
										TM6SF1	0.42
										CRIP1	0.42
										RAB27A	0.42
										GPR55	0.42
										ZEB2	0.42
										RASGRP4	0.42
										SLC49A3	0.42
										EHD1	0.42
										ARHGAP18	0.42
										ITGAE	0.41
										CALHM2	0.41
										BIN1	0.41
										NUBP1	0.41
										LYSMD2	0.41
										RGS19	0.41
										ZNF438	0.41
										IL21	0.41
										CARD8	0.41
										EMP3	0.41
										PLA2G4C	0.41
										P2RY14	0.41
										MGAT1	0.41
										TRAFD1	0.41
										XIRP1	0.41
										CD40	0.4
										GIT2	0.4
										DENND2D	0.4
										CLEC2D	0.4
										LITAF	0.4
										MYD88	0.4
										STAT2	0.4
										HVCN1	0.4
										PDE4B	0.4
										RNF130	0.4
										KCNN3	0.4
										TBC1D2B	0.4
										DDX58	0.4
										CACNA2D4	0.4
										FAXC	-0.44
