# Supplementary material for: PD-L1 and PD-L2 expression correlated genes in non-small-cell lung cancer
Source: Cancer Commun (Lond). 2019 Jun 3;39:30. doi: 10.1186/s40880-019-0376-6 (PMC6545701; doi:10.1186/s40880-019-0376-6)
Supplement: Supplementary file 9 — Additional file 9: Table S7. Gene lists used for various analyses. [file 40880_2019_376_MOESM9_ESM.xlsx]

## Sheet: Ark1
Table S7 Gene lists used for various analyses.
This study			Ayers et al.				Garcia-Diaz et al.												This study
IFN core	IFN signaling		IFNgamma	Expanded immune	T cell inflamed		T cell	B cell	NK cell	Neutrophil	Eosinophil	Basophil	Monocyt	Macrophage	M1 macrophage	M2 macrophage	Dendritic cell		Merged gene list*
STAT1	IFNG		IDO1	CD3D	TIGIT		CD2	CD5	NCAM1	CEACAM1	CCR1	ANPEP	CD33	CD68	IL1B	CD163	CD86		CD2
JAK1	IFNGR1		CXCL10	IDO1	CD27		CD3D	CD19	KIR2DL4	CEACAM3	CCR3	CD164	CX3CR1	CD36	IL12A	CSF1R	ITGAX		CD3D
JAK2	IFNGR2		CXCL9	CIITA	CD8A		CD3E	CD22	KIR3DL1	CEACAM5	CD44	FCER1A	CD14	ENG	IL12B	IL10	CD83		CD3E
IRF1	IFNAR1		HLA-DRA	CD3E	PDCD1LG2		CD3G	MS4A1	KIR2DS4	CEACAM6	CD69		ITGAM	ITGAL	HLA-DMA	MRC1	CSF2RB		CD3G
IRF9	IFNAR2		STAT1	CCL5	LAG3		CD4	CD79A	KIR3DL2	CEACAM8	PTGDR2				HLA-DMB	IDO1	CD209		CD4
	JAK1		IFNG	GZMK	CD274		CD8A	CD79B	KLRB1	CSF3R	LAIR1				HLA-DOA				CD8A
	JAK2			CD2	CXCR6		CD8B	SDC1	KLRC1	FCGR2B	SIGLEC8				HLA-DOB				CD8B
	TYK2			HLA-DRA	CMKLR1		CD28	PTPRC	KLRC2	FCGR3A					HLA-DPA1				CD28
	STAT1			CXCL13	NKG7		CCR7		KLRK1	FCGR3B					HLA-DPB1				CCR7
	STAT2			IL2RG	CCL5		IL2RA		KLRF1	SELL					HLA-DQA1				IL2RA
	STAT3			NKG7	PSMB10				NCR1						HLA-DQA2				CD5
	IRF1			HLA-E	IDO1				NCR2						HLA-DQB1				CD19
	IRF9			CXCR6	CXCL9				NCR3						HLA-DQB2				CD22
				LAG3	HLA-DQA1				IL2RB						HLA-DRA				MS4A1
				TAGAP	CD276				ITGA2						HLA-DRB1				CD79A
				CXCL10	STAT1				SIGLEC7						HLA-DRB5				CD79B
				STAT1	HLA-DRB1				LY9										SDC1
				GZMB	HLA-E				CD96										PTPRC
									CD226										NCAM1
																			KIR2DL4
																			KIR3DL1
																			KIR2DS4
																			KIR3DL2
																			KLRB1
																			KLRC1
																			KLRC2
																			KLRK1
																			KLRF1
																			NCR1
																			NCR2
																			NCR3
																			IL2RB
																			ITGA2
																			SIGLEC7
																			LY9
																			CD96
																			CD226
																			CEACAM1
																			CEACAM3
																			CEACAM5
																			CEACAM6
																			CEACAM8
																			CSF3R
																			FCGR2B
																			FCGR3A
																			FCGR3B
																			SELL
																			CCR1
																			CCR3
																			CD44
																			CD69
																			PTGDR2
																			LAIR1
																			SIGLEC8
																			ANPEP
																			CD164
																			FCER1A
																			CD33
																			CX3CR1
																			CD14
																			ITGAM
																			CD68
																			CD36
																			ENG
																			ITGAL
																			IL1B
																			IL12A
																			IL12B
																			CD163
																			CSF1R
																			IL10
																			MRC1
																			IDO1
																			CD86
																			ITGAX
																			CD83
																			CSF2RB
																			CD209
																			IRF9
																			IRF1
																			STAT1
																			JAK1
																			JAK2
																			RANBP6
																			KIAA1432
																			C9orf46
																			RCL1
																			AK3
																			CDC37L1
																			SMARCA2
																			KIAA2026
																			UHRF2
																			KDM4C
																			CD274
																			PDCD1LG2
*Immune cell genes from Garcia-Diaz et, IFN core, and PD-L1 expression correlated genes in LUSC with Chr9p24 localization) (List is excluding genes i.e. HLA not applicable for heat map analysis in cBioPortal)
